# Supplementary material for: Infectious Disease and Grouping Patterns in Mule Deer
Source: PLoS One. 2016 Mar 23;11(3):e0150830. doi: 10.1371/journal.pone.0150830 (PMC4805189; doi:10.1371/journal.pone.0150830)
Supplement: S2 File — (XLSX) [file pone.0150830.s002.xlsx]

## Sheet: File description
S3 File. Comparisons of typical, mean, and median group sizes among month, season, habitat, time of day, group type, and year.
METHODS
1. To identify differences in TGS among years, seasons, months, times of the day, habitats, and group types, we used two-sample comparison tests in which 2 samples with nonoverlapping 97.5% CIs are significantly different at p = 0.05 level [Reiczigel et al 2008].
2. To identify differences in mean group size among years, seasons, months, times of the day, habitats, and group types, we used a bootstrap two-sample t test in which a two-tailed p-value is calculated based on 1000 bootstrap replications [Rózsa et al 2000].
3. To identify differences in median group size among years, seasons, months, times of the day, habitats, and group types, we used Mood´s median test [Reiczigel et al 2008].
All analyses were completed using the freely available software program, QPweb 3.0 [Reiczigel et al 2013].
Thorough description of reasons to use these methods are found in Reiczigel et al 2008.
RESULTS
Are shown in the sheets named "year", "season", "month", "time of day", "habitat" and "group type" in this file.
References
Reiczigel J, Lang Z, Rózsa L, Tóthmérész B (2008) Measures of sociality: two different views of group size. Animal Behaviour 75: 715-721. Doi:10/08/201510.1016/j.anbehav.2007.05.020
Rózsa L, Reiczigel J, Majoros G (2000) Quantifying parasites in samples of hosts. Journal of Parasitology 86: 228-232. Doi:10.1645/0022-3395(2000)086[0228:QPISOH]2.0.CO;2
Reiczigel J, Rózsa L, Reiczigel A (2013) Quantitative Parasitology (QPweb). http://www2.univet.hu/qpweb
Note: Values of TGS, mean and median are presented in "S2. Group size measures".

## Sheet: year
Compared years		TGS	Mean	Median
2009	2010	Non-sig	0.448	0.4646
	2011	Sig	0.015	0.1535
	2012	Non-sig	0.558	0.6637
2010	2011	Sig	<0.0001	0.4071
	2012	Non-sig	0.987	1
2011	2012	Sig	0.007	0.575
TGS = typical group size; Sig = significant difference; Non-sig = no significant difference.
Reported are the p-values resulting from the comparisons. All significant values (p ≤ 0.05) marked in bold.
In green, those results that differed in the significance among the 3 measures (e.g. TGS and mean were significantly different between 2009 and 2011, but not the median, hence median result marked in green).

## Sheet: season
Compared seasons		TGS	Mean	Median
early gestation	late gestation	Sig	<0.0001	0.008
	pre-rut	Sig	<0.0001	<0.0001
	rut	Sig	<0.0001	<0.0001
	fawning	Sig	<0.0001	<0.0001
late gestation	pre-rut	Sig	<0.0001	<0.0001
	rut	Non-sig	0.082	0.032
	fawning	Sig	<0.0001	<0.0001
pre-rut	rut	Sig	<0.0001	<0.0001
	fawning	Non-sig	<0.0001	0.0002
rut	fawning	Sig	<0.0001	<0.0001
TGS = typical group size; Sig = significant difference; Non-sig = no significant difference.
Reported are the p-values resulting from the comparisons. All significant values (p ≤ 0.05) marked in bold.
In green, those results that differed in the significance among the 3 measures (e.g. the mean and median were significantly different between pre-rut and fawning, but not the TGS, hence TGS result is marked in green).

## Sheet: month
Compared months		TGS	Mean	Median
January	February	Sig	0.019	0.6296
	March	Non-sig	0.009	0.0123
	April	Non-sig	0.016	0.4871
	May	Sig	<0.0001	<0.0001
	June	Sig	<0.0001	<0.0001
	July	Sig	<0.0001	<0.0001
	August	Sig	<0.0001	<0.0001
	September	Sig	<0.0001	<0.0001
	October	Sig	<0.0001	<0.0001
	November	Sig	<0.0001	<0.0001
	December	Sig	<0.0001	0.1522
February	March	Non-sig	0.987	0.4521
	April	Sig	<0.0001	0.2519
	May	Sig	<0.0001	<0.0001
	June	Sig	<0.0001	<0.0001
	July	Sig	<0.0001	<0.0001
	August	Sig	<0.0001	<0.0001
	September	Sig	<0.0001	<0.0001
	October	Sig	<0.0001	<0.0001
	November	Sig	<0.0001	<0.0001
	December	Sig	<0.0001	0.0671
March	April	Sig	<0.0001	0.002
	May	Sig	<0.0001	<0.0001
	June	Sig	<0.0001	<0.0001
	July	Sig	<0.0001	<0.0001
	August	Sig	<0.0001	<0.0001
	September	Sig	<0.0001	<0.0001
	October	Sig	<0.0001	<0.0001
	November	Sig	<0.0001	<0.0001
	December	Sig	<0.0001	0.0001
April	May	Non-sig	<0.0001	<0.0001
	June	Non-sig	<0.0001	<0.0001
	July	Sig	<0.0001	<0.0001
	August	Sig	<0.0001	<0.0001
	September	Sig	<0.0001	<0.0001
	October	Sig	<0.0001	<0.0001
	November	Non-sig	<0.0001	<0.0001
	December	Non-sig	0.185	0.5529
May	June	Non-sig	<0.0001	<0.0001
	July	Non-sig	<0.0001	<0.0001
	August	Non-sig	<0.0001	<0.0001
	September	Non-sig	0.14	0.4897
	October	Non-sig	0.828	0.1184
	November	Non-sig	0.028	0.7372
	December	Non-sig	<0.0001	<0.0001
June	July	Non-sig	0.821	1
	August	Non-sig	0.77	1
	September	Non-sig	0.002	<0.0001
	October	Non-sig	<0.0001	<0.0001
	November	Non-sig	<0.0001	<0.0001
	December	Non-sig	<0.0001	<0.0001
July	August	Non-sig	0.953	1
	September	Non-sig	0.003	<0.0001
	October	Sig	<0.0001	0.0001
	November	Sig	<0.0001	<0.0001
	December	Sig	<0.0001	<0.0001
August	September	Non-sig	0.001	0.0001
	October	Non-sig	<0.0001	0.0012
	November	Sig	<0.0001	<0.0001
	December	Sig	<0.0001	<0.0001
September	October	Non-sig	0.205	0.4344
	November	Sig	0.001	0.7361
	December	Sig	<0.0001	<0.0001
October	November	Non-sig	0.014	0.1929
	December	Sig	<0.0001	<0.0001
November	December	Non-sig	0.03	0.0006
TGS = typical group size; Sig = significant difference; Non-sig = no significant difference.
Reported are the p-values resulting from the comparisons. All significant values (p ≤ 0.05) marked in bold.
In green, those results that differed in the significance among the 3 measures (e.g. the mean and median were significantly different between November and Decemeber, but not the TGS, hence TGS result is marked in green).

## Sheet: time of day
Compared times of day		TGS	Mean	Median
after solar noon	before solar noon	Non-sig	0.181	0.0263
	dawn	Non-sig	<0.0001	0.0015
	dusk	Non-sig	<0.0001	0.0004
	night	Non-sig	0.058	0.0666
	unknown	Non-sig	0.035	0.005
before solar noon	dawn	Non-sig	<0.0001	<0.0001
	dusk	Non-sig	<0.0001	<0.0001
	night	Non-sig	0.023	0.0129
	unknown	Non-sig	0.036	0.0005
dawn	dusk	Non-sig	0.254	0.6796
	night	Non-sig	0.383	0.1578
	unknown	Non-sig	0.076	0.0333
dusk	night	Non-sig	0.66	0.2252
	unknown	Non-sig	0.128	0.0577
night	unknown	Non-sig	0.187	1
day (before and after solar noon, together)	dawn	Non-sig	<0.0001	<0.0001
	dusk	Sig	<0.0001	<0.0001
	night	Non-sig	0.037	0.0263
	unknown	Non-sig	0.035	0.0014
TGS = typical group size; Sig = significant difference; Non-sig = no significant difference.
Reported are the p-values resulting from the comparisons. All significant values (p ≤ 0.05) marked in bold.
In green, those results that differed in the significance among the 3 measures (e.g. the mean and median were significantly different between day and night, but not the TGS, hence TGS result is marked in green).

## Sheet: habitat
Compared habitats		TGS	Mean	Median
grassland	low shrub	Sig	<0.0001	<0.0001
	woodland	Non-sig	0.617	0.0032
	crop	Non-sig	0.126	0.8856
	other	Non-sig	0.355	1
low shrub	woodland	Non-sig	0.486	1
	crop	Sig	<0.0001	<0.0001
	other	Non-sig	0.021	0.0021
woodland	crop	Non-sig	0.392	0.0067
	other	Non-sig	0.342	0.0225
crop	other	Non-sig	0.747	0.8837
TGS = typical group size; Sig = significant difference; Non-sig = no significant difference.
Reported are the p-values resulting from the comparisons. All significant values (p ≤ 0.05) marked in bold.
In green, those results that differed in the significance among the 3 measures (e.g. TGS and mean were not significantly different between grassland and woodland, but the median was, hence median result marked in green).

## Sheet: group type
Compared group types		TGS	Mean	Median
female	male	Sig	<0.0001	<0.0001
	mixed	Sig	<0.0001	<0.0001
	unknown	Sig	<0.0001	0.0542
male	mixed	Sig	<0.0001	<0.0001
	unknown	Sig	<0.0001	<0.0001
mixed	unknown	Non-sig	0.038	0.03
TGS = typical group size; Sig = significant difference; Non-sig = no significant difference.
Reported are the p-values resulting from the comparisons. All significant values (p ≤ 0.05) marked in bold.
In green, those results that differed in the significance among the 3 measures (e.g. TGS and mean were significantly different between females groups and groups with unknown deer, but not the median, hence median result marked in green).
